# Supplementary material for: Fungi Tryptophan Synthases: What Is the Role of the Linker Connecting the α and β Structural Domains in Hemileia vastatrix TRPS? A Molecular Dynamics Investigation
Source: Molecules. 2024 Feb 6;29(4):756. doi: 10.3390/molecules29040756 (PMC10893352; doi:10.3390/molecules29040756)
Supplement: Supplementary file 1 [file molecules-29-00756-s001.zip]

Archive with 1 entries (1 files):
- molecules-2821221-supplementary.pdf
